# Supplementary material for: New Bis-Cyclometalated Iridium(III) Complexes with β-Substituted Porphyrin-Arylbipyridine as the Ancillary Ligand: Electrochemical and Photophysical Insights
Source: Int J Mol Sci. 2022 Jul 9;23(14):7606. doi: 10.3390/ijms23147606 (PMC9319630; doi:10.3390/ijms23147606)
Supplement: Supplementary file 1 [file ijms-23-07606-s001.zip]

Archive with 1 entries (1 files):
- ijms-1768757-SI.pdf
